# Supplementary material for: Positive Interactions Under Ocean Warming and Acidification: Crustose Coralline Algae Holobionts Enhance Gorgonian Larval Settlement Under Climate Change
Source: Environ Microbiol. 2025 Dec 14;27(12):e70217. doi: 10.1111/1462-2920.70217 (PMC12702612; doi:10.1111/1462-2920.70217)
Supplement: Supplementary file 2 — Data S2: emi70217‐sup‐0002‐Supinfo2.xlsx. [file EMI-27-e70217-s002.xlsx]

## Sheet: Table S1
Table S1. Metadata of all analysed samples and number of reads of each associated bacteria community after each step of the sequence cleaning process
Sample	Sample description	Treatment	input	filtered	denoisedF	denoisedR	merged	nonchim	seq post-cleaning	% seq retained
S116_T3Litho_CTRL_CIL21	L. stictiforme sample after larval settlement	CTRL	245203	193132	189494	190062	179536	176520	171229	69.8315
S115_T3Litho_CTRL_CIL22M	L. stictiforme sample after larval settlement	CTRL	219888	172524	170008	170451	162442	157282	150701	68.5353
S111_T3Litho_CTRL_CIL23	L. stictiforme sample after larval settlement	CTRL	245790	193089	189012	189754	176945	173889	168066	68.3779
S103_T3Litho_2100_CIL4	L. stictiforme sample after larval settlement	T1	257866	203098	199268	199964	188186	185931	177589	68.8687
S102_T3Litho_2100_CIL3M	L. stictiforme sample after larval settlement	T1	295191	231074	228125	228818	216886	206252	201304	68.1945
S97_T3Litho_2100_CIL5M	L. stictiforme sample after larval settlement	T1	227550	179406	176431	176825	168546	166260	158967	69.8603
S100_T3Litho_2100+HW_CIL11M	L. stictiforme sample after larval settlement	T2	11722	8902	8162	8271	7161	7071	6647	56.7053
S107_T3Litho_2100+HW_CIL9M	L. stictiforme sample after larval settlement	T2	245819	192903	190527	191027	182829	177955	171403	69.7273
S108_T3Litho_2100+HW_CIL10M	L. stictiforme sample after larval settlement	T2	260208	205012	202342	202561	193630	186692	180270	69.2792
S110_T3Macro_CTRL_CIL19	M. dendrospermum sample after larval settlement	CTRL	241324	189318	183148	184672	164900	160287	152074	63.0165
S114_T3Macro_CTRL_CIL20	M. dendrospermum sample after larval settlement	CTRL	264616	208244	203121	204444	186991	182156	173330	65.5025
S121_T3Macro_CTRL_CIL24	M. dendrospermum sample after larval settlement	CTRL	267191	210402	204397	205903	185641	179677	171595	64.2218
S92_T3Macro_2100_CIL1M	M. dendrospermum sample after larval settlement	T1	119860	94655	91219	91772	84733	83928	77295	64.4877
S93_T3Macro_2100_CIL2	M. dendrospermum sample after larval settlement	T1	15678	12077	11028	11158	9445	9337	8449	53.8908
S98_T3Macro_2100_CIL6M	M. dendrospermum sample after larval settlement	T1	56544	43997	42650	42743	39935	39524	37642	66.5712
S104_T3Macro_2100+HW_CIL7M	M. dendrospermum sample after larval settlement	T2	222095	175456	171849	172302	163698	162122	149841	67.4671
S105_T3Macro_2100+HW_CIL12M	M. dendrospermum sample after larval settlement	T2	281164	221304	217390	217802	206485	204599	195209	69.4289
S95_T3Macro_2100+HW_CIL8M	M. dendrospermum sample after larval settlement	T2	39175	30599	28878	29116	25925	25626	23182	59.1755
S76_T2Litho_CTRL_6B	L. stictiforme sample before larvae arrival	CTRL	283767	223362	218059	219391	201244	197301	185460	65.3564
S87_T2Litho_CTRL_6C	L. stictiforme sample before larvae arrival	CTRL	228317	179992	175743	176539	161991	157710	148985	65.2536
S88_T2Litho_CTRL_8C	L. stictiforme sample before larvae arrival	CTRL	261161	205824	201171	202095	186799	182429	153265	58.686
S61_T2Litho_2100_5AM	L. stictiforme sample before larvae arrival	T1	239103	187956	183612	184178	168815	164782	159511	66.7123
S67_T2Litho_2100_11AM	L. stictiforme sample before larvae arrival	T1	278817	218424	213912	214810	200144	197249	188227	67.5092
S69_T2Litho_2100_12AM	L. stictiforme sample before larvae arrival	T1	359459	282507	276790	278075	257829	253610	242174	67.3718
S64_T2Litho_2100+HW_8A	L. stictiforme sample before larvae arrival	T2	299760	237324	232483	233695	214600	209995	202827	67.6631
S72_T2Litho_2100+HW_14A	L. stictiforme sample before larvae arrival	T2	271632	214165	208963	209834	192734	189774	183614	67.5966
S84_T2Litho_2100+HW_4CM	L. stictiforme sample before larvae arrival	T2	266459	210138	205407	206636	187888	182001	176041	66.0668
S65_T2Macro_CTRL_10A	M. dendrospermum sample before larvae arrival	CTRL	240990	189522	183843	184862	168252	165741	158462	65.7546
S75_T2Macro_CTRL_3B	M. dendrospermum sample before larvae arrival	CTRL	264358	207298	200373	202198	182340	179412	163447	61.8279
S82_T2Macro_CTRL_13B	M. dendrospermum sample before larvae arrival	CTRL	224363	176353	168648	170829	145396	141436	126866	56.545
S58_T2Macro_2100_2A	M. dendrospermum sample before larvae arrival	T1	308051	242952	237514	238235	221421	218316	206137	66.9165
S63_T2Macro_2100_7AM	M. dendrospermum sample before larvae arrival	T1	285309	225280	218489	219919	194805	187713	178657	62.6188
S80_T2Macro_2100_11BM	M. dendrospermum sample before larvae arrival	T1	293976	231728	225238	227661	204783	187670	164694	56.0229
S59_T2Macro_2100+HW_3A	M. dendrospermum sample before larvae arrival	T2	323038	254948	246944	248774	220347	215962	201326	62.3227
S71_T2Macro_2100+HW_13AM	M. dendrospermum sample before larvae arrival	T2	348376	273355	265082	266696	234516	227449	216086	62.0267
S78_T2Macro_2100+HW_8BM	M. dendrospermum sample before larvae arrival	T2	184208	144727	139857	140546	125315	122913	115466	62.6824
R1-C1-BASE-Eun-sing-N2672-Target	E. singularis settler on aquarium surface	T1	66790	39087	38060	38034	32740	31404	10225	15.3092
R1-C1-CCA-Eun-sing-N2640-Target	E. singularis settler on M. dendrospermum	T1	26685	8468	7029	6517	5880	5559	464	1.7388
R1-C11-BASE-Eun-sing-N2684NR-Target	E. singularis settler on aquarium surface	T2	98888	23851	23126	22873	20537	20359	12162	12.2988
R1-C11-CCA-Eun-sing-N2652-Target	E. singularis settler on L. stictiforme	T2	74255	31274	30550	30585	26613	26338	18483	24.8913
R1-C19-BASE-Eun-sing-N2696-Target	E. singularis settler on aquarium surface	CTRL	53673	27772	26702	26752	22429	21716	8787	16.3714
R1-C19-CCA-Eun-sing-N2664-Target	E. singularis settler on M. dendrospermum	CTRL	60552	35765	33169	32681	26638	26000	6860	11.3291
R1-C21-BASE-Eun-sing-N2700-Target	E. singularis settler on aquarium surface	CTRL	75689	27416	26433	26413	22510	21512	16397	21.6636
R1-C21-CCA-Eun-sing-N2668NR-Target	E. singularis settler on L. stictiforme	CTRL	75416	45170	43754	43247	36246	34779	1447	1.91869
R1-C4-CCA-Eun-sing-N2644NR-Target	E. singularis settler on L. stictiforme	T1	83803	48816	45676	45289	37269	36110	5888	7.026
R1-C7-BASE-Eun-sing-N2680-Target	E. singularis settler on aquarium surface	T2	60819	28511	26128	26101	20216	19858	9234	15.1828
R1-C7-CCA-Eun-sing-N2648-Target	E. singularis settler on M. dendrospermum	T2	75111	35048	32485	32642	23194	22561	9588	12.7651
R2-C1-BASE-Eun-sing-N2673-Target	E. singularis settler on aquarium surface	T1	67000	38284	37688	37663	33169	32275	8941	13.3448
R2-C1-CCA-Eun-sing-N2641-Target	E. singularis settler on M. dendrospermum	T1	116876	59724	59180	59140	55048	53384	6628	5.67097
R2-C11-BASE-Eun-sing-N2685-Target	E. singularis settler on aquarium surface	T2	83411	48616	47411	47591	41875	40134	5338	6.39964
R2-C11-CCA-Eun-sing-N2653-Target	E. singularis settler on L. stictiforme	T2	101977	53133	51803	51499	41224	41055	19197	18.8248
R2-C19-BASE-Eun-sing-N2697-Target	E. singularis settler on aquarium surface	CTRL	38488	18719	17411	17845	13169	11840	6913	17.9614
R2-C19-CCA-Eun-sing-N2665-Target	E. singularis settler on M. dendrospermum	CTRL	73327	46187	45055	44749	38941	37552	4228	5.76595
R2-C21-BASE-Eun-sing-N2701-Target	E. singularis settler on aquarium surface	CTRL	67717	28492	27522	27618	23864	22737	15322	22.6265
R2-C21-CCA-Eun-sing-N2669-Target	E. singularis settler on L. stictiforme	CTRL	82276	46427	43787	43444	34456	33648	6520	7.92455
R2-C4-BASE-Eun-sing-N2677-Target	E. singularis settler on aquarium surface	T1	51694	29067	27607	27711	22867	21581	8091	15.6517
R2-C4-CCA-Eun-sing-N2645-Target	E. singularis settler on L. stictiforme	T1	82079	45259	41758	41909	32583	32178	9691	11.8069
R2-C7-BASE-Eun-sing-N2681-Target	E. singularis settler on aquarium surface	T2	62514	29644	27127	27108	20103	19562	10563	16.897
R2-C7-CCA-Eun-sing-N2649-Target	E. singularis settler on M. dendrospermum	T2	87014	50185	48088	47916	40602	39831	7819	8.98591
R3-C1-BASE-Eun-sing-N2674-Target	E. singularis settler on aquarium surface	T1	84688	50823	49711	49325	42579	40674	5839	6.89472
R3-C1-CCA-Eun-sing-N2642-Target	E. singularis settler on M. dendrospermum	T1	139802	54680	53324	53069	48236	46425	4107	2.93773
R3-C11-BASE-Eun-sing-N2686-Target	E. singularis settler on aquarium surface	T2	82083	38734	37996	37775	33566	32775	9677	11.7893
R3-C11-CCA-Eun-sing-N2654-Target	E. singularis settler on L. stictiforme	T2	88157	39916	37835	37021	32224	31343	15385	17.4518
R3-C19-BASE-Eun-sing-N2698-Target	E. singularis settler on aquarium surface	CTRL	53812	31905	30623	30796	25005	23892	7729	14.363
R3-C19-CCA-Eun-sing-N2666-Target	E. singularis settler on M. dendrospermum	CTRL	91011	43164	40925	40742	33646	33081	11050	12.1414
R3-C21-BASE-Eun-sing-N2702-Target	E. singularis settler on aquarium surface	CTRL	73602	31559	30220	29975	25309	23879	13295	18.0634
R3-C21-CCA-Eun-sing-N2670-Target	E. singularis settler on L. stictiforme	CTRL	73213	36741	34274	34551	27634	27323	11677	15.9494
R3-C4-BASE-Eun-sing-N2678-Target	E. singularis settler on aquarium surface	T1	88535	41674	40651	40413	34915	34009	16129	18.2177
R3-C4-CCA-Eun-sing-N2646-Target	E. singularis settler on L. stictiforme	T1	70693	40477	37372	37160	29020	28552	6961	9.8468
R3-C7-BASE-Eun-sing-N2682NR-Target	E. singularis settler on aquarium surface	T2	59178	29182	26667	26138	19847	19547	10813	18.272
R3-C7-CCA-Eun-sing-N2650NR-Target	E. singularis settler on M. dendrospermum	T2	73519	45066	42849	42243	34352	33376	4439	6.03789
R4-C1-BASE-Eun-sing-N2675-Target	E. singularis settler on aquarium surface	T1	72528	35522	34732	35018	31276	30543	7961	10.9765
R4-C1-CCA-Eun-sing-N2643-Target	E. singularis settler on M. dendrospermum	T1	81606	45599	43349	43135	36765	35530	4402	5.39421
R4-C11-BASE-Eun-sing-N2687-Target	E. singularis settler on aquarium surface	T2	69440	34685	33915	33911	29020	28401	8770	12.6296
R4-C11-CCA-Eun-sing-N2655NR-Target	E. singularis settler on L. stictiforme	T2	66800	30218	26777	26512	18707	18475	8436	12.6287
R4-C19-BASE-Eun-sing-N2699-Target	E. singularis settler on aquarium surface	CTRL	62080	30931	29594	29670	24377	23599	11427	18.4069
R4-C19-CCA-Eun-sing-N2667-Target	E. singularis settler on M. dendrospermum	CTRL	80817	44761	42827	42263	35405	34643	7804	9.65638
R4-C21-BASE-Eun-sing-N2703-Target	E. singularis settler on aquarium surface	CTRL	48765	22027	20987	21017	17531	16189	11408	23.3938
R4-C4-BASE-Eun-sing-N2679-Target	E. singularis settler on aquarium surface	T1	44805	23569	22478	22498	18043	17362	7795	17.3976
R4-C4-CCA-Eun-sing-N2647-Target	E. singularis settler on L. stictiforme	T1	85097	40065	37588	37114	29718	29315	12138	14.2637
R4-C7-BASE-Eun-sing-N2683-Target	E. singularis settler on aquarium surface	T2	66112	32880	32064	31977	28713	28037	8483	12.8313
R4-C7-CCA-Eun-sing-N2651-Target	E. singularis settler on M. dendrospermum	T2	70707	39995	38380	37936	31597	31076	5647	7.98648
L1-C1-Eun-sing-N2616-Target	Larva in presence of M. dendrospermum	T1	62692	31990	30426	30138	24117	23887	14011	22.3489
L1-C10-Eun-sing-N2622-Target	Larva in presence of L. stictiforme	T2	67224	31279	29489	29270	22317	21651	17332	25.7825
L1-C12-Eun-sing-N2625-Target	Larva in presence of M. dendrospermum	T2	61168	31641	30151	29879	24334	24203	13833	22.6148
L1-C19-Eun-sing-N2634-Target	Larva in presence of M. dendrospermum	CTRL	50495	25433	23695	23775	18408	17781	14115	27.9533
L1-C21-Eun-sing-N2637-Target	Larva in presence of L. stictiforme	T2	67090	37402	35537	35251	28757	27686	17212	25.6551
L1-C4-Eun-sing-N2619-Target	Larva in presence of L. stictiforme	T2	56599	24416	22237	22586	17389	16028	10598	18.7247
L2-C1-Eun-sing-N2617-Target	Larva in presence of M. dendrospermum	T1	52777	26889	25512	25339	21491	20844	13201	25.0128
L2-C10-Eun-sing-N2623-Target	Larva in presence of L. stictiforme	T2	89150	27521	26542	26330	23404	23114	14746	16.5407
L2-C12-Eun-sing-N2626-Target	Larva in presence of M. dendrospermum	T2	50979	27016	25355	25420	20371	20150	11627	22.8074
L2-C19-Eun-sing-N2635-Target	Larva in presence of M. dendrospermum	CTRL	55480	25284	24077	23999	19956	19430	9673	17.4351
L2-C4-Eun-sing-N2620NR-Target	Larva in presence of L. stictiforme	T1	61487	30292	28895	28937	23908	22849	13290	21.6143
L3-C1-Eun-sing-N2618-Target	Larva in presence of M. dendrospermum	T1	67002	32380	31105	31060	26979	25051	17707	26.4276
L3-C10-Eun-sing-N2624-Target	Larva in presence of L. stictiforme	T2	61199	29376	27994	27772	22878	22110	14621	23.8909
L3-C12-Eun-sing-N2627-Target	Larva in presence of M. dendrospermum	T2	76138	36534	34085	34203	26867	26465	20630	27.0955
L3-C19-Eun-sing-N2636-Target	Larva in presence of M. dendrospermum	CTRL	55177	21950	21504	21490	18620	16130	13608	24.6624
L3-C21-Eun-sing-N2639-Target	Larva in presence of L. stictiforme	CTRL	58924	24237	22872	22561	18459	17956	10421	17.6855
L3-C4-Eun-sing-N2621NR-Target	Larva in presence of L. stictiforme	T1	69866	32220	30745	30854	25785	25258	20272	29.0155
Bare rock_R1	Bare rock	CTRL	sequencing failed
Bare rock_R2	Bare rock	CTRL	sequencing failed
Bare rock_R3	Bare rock	CTRL	sequencing failed

## Sheet: Table S7
Table S7. M. dendrospermum ASVs significantly correlated with acicidification and warming treatments
	multipatt function		Z-score - average
ASV	F stat	p.value	Z-score T1	Z-score T2	Z-score CTRL	Phylum	Class	Order	Family	Genus	Perc. Ident.
ASV526	1	0.038*	0.386533	0.74817	-1.1347	Proteobacteria	Alphaproteobacteria	Sphingomonadales	Sphingomonadaceae	Erythrobacter	1	Rainey et al., 2003
ASV611	1	0.038*	-0.126575	1.11326	-0.98669	Proteobacteria	Alphaproteobacteria	Parvibaculales	Parvibaculaceae	Candidatus Phaeomarinobacter	1	Dittami et al., 2014
ASV676	1	0.038*	-0.0707384	0.938975	-0.868237	Proteobacteria	Alphaproteobacteria	Rhizobiales	Methyloligellaceae		0.9975	Webster et al., 2011
ASV922	1	0.038*	0.47218	0.611096	-1.08328	Chloroflexi	Anaerolineae	SBR1031	A4b		0.9901	Martiny et al., 2011
ASV1274	1	0.038*	0.0472678	1.11881	-1.16608	Proteobacteria	Alphaproteobacteria	Micavibrionales	Micavibrionaceae		0.9975	Vogt et al., 2018
ASV1358	1	0.038*	0.0506624	1.06219	-1.11285	Proteobacteria	Alphaproteobacteria	Caulobacterales	Hyphomonadaceae		0.995	Vogt et al., 2018
ASV1613	1	0.038*	0.949242	0.0770991	-1.02634	Proteobacteria	Alphaproteobacteria	Micavibrionales	Micavibrionaceae		1	Heijs et al., 2005
ASV1712	1	0.038*	0.213249	0.796727	-1.00998	Bacteroidota	Bacteroidia	Flavobacteriales	Flavobacteriaceae		0.9338	Dishaw et al., 2014
ASV3901	1	0.038*	1.11338	-0.11126	-1.00212	Verrucomicrobiota	Verrucomicrobiae	Opitutales	Puniceicoccaceae	Cerasicoccus	0.9739	Dishaw et al., 2014
ASV7758	1	0.038*	0.104051	1.07533	-1.17938	Bdellovibrionota	Bdellovibrionia	Bdellovibrionales	Bdellovibrionaceae	Bdellovibrio	0.955	Nshimyimana et al., 2017
ASV806	0.982	0.033*	-0.256382	1.20554	-0.949162	Proteobacteria	Gammaproteobacteria	JTB23	NA		0.9883	Webster et al., 2011
ASV1237	0.974	0.038*	-0.262488	1.13146	-0.868971	Bdellovibrionota	Bdellovibrionia	Bdellovibrionales	Bdellovibrionaceae	Bdellovibrio	1	Rungrassamee et al., 2016
ASV84	0.974	0.038*	-0.420773	1.23821	-0.817441	Proteobacteria	Gammaproteobacteria	Pseudomonadales	Halieaceae	Halioglobus	0.9813	Siboni et al., 2009
ASV1063	0.961	0.038*	0.866953	0.235565	-1.10252	Proteobacteria	Alphaproteobacteria	Caulobacterales	Hyphomonadaceae	Hyphomonas	1	Unpublished
ASV230	0.958	0.015*	0.679691	0.524602	-1.20429	Proteobacteria	Alphaproteobacteria	Sphingomonadales	Sphingomonadaceae	Sphingorhabdus	1	Blanchet et al., 2017
ASV895	0.954	0.02*	-0.18049	0.838174	-0.657684	Proteobacteria	Gammaproteobacteria	Pseudomonadales	Porticoccaceae	Porticoccus	0.9977	Singh et al., 2015
ASV1930	0.952	0.034*	0.706188	0.167475	-0.873662	Proteobacteria	Gammaproteobacteria	Enterobacterales	Vibrionaceae	Photobacterium	1	Unpublished
ASV2721	0.949	0.004**	0.708656	0.253001	-0.961657	Proteobacteria	Gammaproteobacteria	UBA4486			1	Meron et al., 2012
ASV272	0.948	0.032*	0.437116	0.631324	-1.06844	Proteobacteria	Alphaproteobacteria	Rhizobiales	Stappiaceae	Pseudovibrio	1	e.g., Esteves et al., 2016; Flemer et al., 2012

## Sheet: Table S8
Table S8. L. stictiforme ASVs significantly correlated with acidification and warming treatments
	multipatt function		Z-score - average
ASV	F stat	p.value	Z-score T1	Z-score T2	Z-score CTRL	Phylum	Class	Order	Family	Genus		Perc. Ident.
ASV873	1	0.041*	1.09057	-0.0370236	-1.05355	Bacteroidota	Bacteroidia	Flavobacteriales	Flavobacteriaceae	Spongiibacterium		1	Pratheepa et al., 2016
ASV436	1	0.041*	1.02467	0.114704	-1.13938	Bacteroidota	Bacteroidia	Flavobacteriales	Flavobacteriaceae			0.9882	Dishaw et al., 2014
ASV4766	0.963	0.041*	0.805134	-0.0623722	-0.742762	Verrucomicrobiota	Verrucomicrobiae	Opitutales	Puniceicoccaceae	Pelagicoccus		0.9812	Couradeau et al., 2017
ASV1501	1	0.041*	0.753802	-0.0300044	-0.723798	Proteobacteria	Alphaproteobacteria	Caulobacterales	Hyphomonadaceae			1	Sunagawa et al., 2009
ASV3378	1	0.041*	0.72951	-0.11451	-0.615	Planctomycetota	Phycisphaerae	Phycisphaerales	Phycisphaeraceae	SM1A02		0.99	Unpublished
ASV622	0.964	0.041*	0.788589	0.359067	-1.14766	Bacteroidota	Bacteroidia	Flavobacteriales	Flavobacteriaceae	Maribacter		1	Meron et al., 2012
ASV1824	0.945	0.008*	0.574906	0.45428	-1.02919	Acidobacteriota	Subgroup 21					0.9729	Isaacs et al., 2009
ASV84	0.986	0.024*	-0.298654	1.25017	-0.951513	Proteobacteria	Gammaproteobacteria	Pseudomonadales	Halieaceae	Halioglobus		0.9813	Siboni et al., 2009
ASV197	0.962	0.041*	-0.361332	1.2353	-0.873963	Proteobacteria	Alphaproteobacteria	Caulobacterales	Hyphomonadaceae			1	Walmsley et al., 2012
ASV676	1	0.041*	-0.194569	1.16955	-0.974978	Proteobacteria	Alphaproteobacteria	Rhizobiales	Methyloligellaceae			0.9975	Webster et al., 2011
ASV774	0.946	0.041*	-0.0971338	1.04958	-0.952449	Planctomycetota	Planctomycetes	Planctomycetales	Gimesiaceae			0.9882	Sipkema et al., 2010
ASV806	0.967	0.041*	-0.0415913	1.09977	-1.05817	Proteobacteria	Gammaproteobacteria	JTB23				0.9883	Webster et al., 2011
ASV1237	1	0.041*	-0.0982846	1.12651	-1.02823	Bdellovibrionota	Bdellovibrionia	Bdellovibrionales	Bdellovibrionaceae	Bdellovibrio		1	Rungrassamee et al., 2015
ASV53	0.966	0.041*	0.194223	0.982999	-1.17722	Firmicutes	Clostridia	Peptostreptococcales-Tissierellales	Caminicellaceae	Paramaledivibacter		1	Sekar et al., 2008
ASV956	1	0.041*	0.045979	1.09014	-1.13612	Verrucomicrobiota	Chlamydiae	Chlamydiales	Chlamydiaceae			1	Xu et al., 2018
ASV895	1	0.041*	0.248977	0.805966	-1.05494	Proteobacteria	Gammaproteobacteria	Pseudomonadales	Porticoccaceae	Porticoccus		0.9977	Singh et al., 2015
ASV1608	1	0.041*	0.800142	-0.0317874	-0.768355	Proteobacteria	Alphaproteobacteria	Defluviicoccales				1	Unpublished
ASV611	0.974	0.041*	0.319633	0.885322	-1.20495	Proteobacteria	Alphaproteobacteria	Parvibaculales	Parvibaculaceae	Candidatus	Phaeomarinobacter	1	Dittami et al., 2014
ASV1274	1	0.041*	0.408249	0.826403	-1.23465	Proteobacteria	Alphaproteobacteria	Micavibrionales	Micavibrionaceae			0.9975	Unpublished
ASV1639	1	0.041*	0.643112	-0.112579	-0.530532	Proteobacteria	Gammaproteobacteria	JTB23				0.9836	Unpublished
ASV2451	1	0.041*	0.395353	0.224944	-0.620298	Proteobacteria	Gammaproteobacteria	Pseudomonadales	Porticoccaceae	Porticoccus		0.9977	Erwin et al., 2012
ASV2539	1	0.041*	0.262968	-0.00734993	-0.255618	Proteobacteria	Gammaproteobacteria	Pseudomonadales	Porticoccaceae	C1-B045		0.9953	Webster et al., 2013
ASV4542	1	0.041*	0.332871	-0.126231	-0.20664	Bacteroidota	Bacteroidia	Chitinophagales	Saprospiraceae			0.9976	Unpublished
ASV6598	1	0.041*	0.176216	-0.120619	-0.0555969	Proteobacteria	Alphaproteobacteria	Micavibrionales	Micavibrionaceae			0.9373	Na et al., 2011
ASV7311	1	0.041*	0.515692	-0.13664	-0.379052	Proteobacteria	Alphaproteobacteria	Caulobacterales	Hyphomonadaceae	Ponticaulis		1	Kang et al., 2009
ASV1622	0.965	0.04*	0.120585	-0.0539864	-0.0665986	Planctomycetota	Planctomycetes	Pirellulales	Pirellulaceae			0.9811	Sunagawa et al., 2010
ASV909	0.96	0.028*	0.52633	0.426616	-0.952947	Proteobacteria	Gammaproteobacteria	Steroidobacterales	Woeseiaceae	Woeseia		0.9953	Unpublished
ASV1672	0.96	0.014*	0.405291	0.52865	-0.933941	Planctomycetota	Planctomycetes	Pirellulales	Pirellulaceae	Blastopirellula		0.9953	Musat et al., 2006
ASV4091	0.956	0.029*	0.287116	0.227436	-0.514552	Bdellovibrionota	Bdellovibrionia	Bdellovibrionales	Bdellovibrionaceae	OM27 clade		0.9554	Witt et al., 2012
ASV819	0.939	0.019*	0.535406	0.569553	-1.10496	Myxococcota	Polyangia	Polyangiales	Sandaracinaceae			0.9977	Unpublished
ASV591	1	0.041*	0.562742	0.6724	-1.23514	Proteobacteria	Alphaproteobacteria	Kiloniellales				0.995	Goldsmith et al., 2019
ASV1278	1	0.041*	0.226814	0.373281	-0.600095	Proteobacteria	Alphaproteobacteria	Rhodobacterales	Rhodobacteraceae			0.9776	Unpublished
ASV1360	1	0.041*	0.590576	0.0835202	-0.674096	Planctomycetota	Planctomycetes	Pirellulales	Pirellulaceae	Rhodopirellula		0.9929	Unpublished
ASV1560	1	0.041*	0.348876	0.104827	-0.453703	Planctomycetota	Planctomycetes	Pirellulales	Pirellulaceae	Blastopirellula		0.9975	Yang et al., 2012
ASV1760	1	0.041*	0.384439	0.239909	-0.624348	Verrucomicrobiota	Verrucomicrobiae	Verrucomicrobiales	DEV007			0.9977	Unpublished
ASV2310	1	0.041*	0.428	0.333009	-0.761009	Planctomycetota	Planctomycetes	Pirellulales	Pirellulaceae	Blastopirellula		0.9926	Couradeau et al., 2017
ASV2991	1	0.041*	0.725203	0.0633337	-0.788537	Proteobacteria	Gammaproteobacteria	Pseudomonadales	Halieaceae	OM60(NOR5) clade		0.9883	Unpublished
ASV3271	1	0.041*	0.354535	0.236543	-0.591079	Proteobacteria	Gammaproteobacteria	Pseudomonadales	Cellvibrionaceae	Halioxenophilus		1	Webster et al., 2013
ASV3531	1	0.041*	0.693189	-0.0709369	-0.622252	Proteobacteria	Alphaproteobacteria	Kiloniellales	Kiloniellaceae			0.9975	Sipkema et al., 2009
ASV3641	1	0.041*	0.632243	0.0430232	-0.675266	Proteobacteria	Alphaproteobacteria	Caulobacterales	Hyphomonadaceae			0.9975	Barco et al., 2017
ASV3898	1	0.041*	0.562302	0.0535071	-0.615809	Proteobacteria	Alphaproteobacteria	Caulobacterales	Hyphomonadaceae			0.9975	Toupoint et al., 2012
ASV4099	1	0.041*	0.636708	0.134945	-0.771653	Proteobacteria	Gammaproteobacteria	Enterobacterales	Alteromonadaceae			1	Unpublished
ASV5249	1	0.041*	0.431659	0.0896293	-0.521288	Acidobacteriota	Subgroup 22					0.9882	Unpublished
ASV5839	1	0.041*	0.728969	0.0271694	-0.756139	Myxococcota	Polyangia	Nannocystales	Nannocystaceae	Nannocystis		0.9882	Toupoint et al., 2012
ASV6303	1	0.041*	0.0990748	0.256992	-0.356067	Planctomycetota	Planctomycetes	Pirellulales	Pirellulaceae	Blastopirellula		0.9876	Giovannelli et al., 2013
ASV6792	1	0.041*	0.0212966	0.471061	-0.492358	Planctomycetota	OM190					0.9976	Unpublished
ASV252	0.989	0.041*	0.592923	0.304296	-0.897219	Bacteroidota	Bacteroidia	Flavobacteriales	Flavobacteriaceae	Aquimarina		1	Nedashkovskaya et al., 2018
ASV555	0.985	0.041*	0.637518	0.391658	-1.02918	Bacteroidota	Bacteroidia	Flavobacteriales	Flavobacteriaceae			0.9882	D'Onofrio et al., 2010
ASV10	0.936	0.041*	0.400417	0.687983	-1.0884	Planctomycetota	Planctomycetes	Pirellulales	Pirellulaceae	Pir4 lineage		0.9856	Yoshida-Takashimaet al., 2012
ASV526	1	0.041*	0.561557	0.64315	-1.20471	Proteobacteria	Alphaproteobacteria	Sphingomonadales	Sphingomonadaceae	Erythrobacter		1	Lachnit et al., 2011
ASV1011	0.953	0.041*	0.600625	0.611808	-1.21243	Firmicutes	Clostridia	Lachnospirales	Lachnospiraceae	Vallitalea		0.9975	Bayer et al., 2013
ASV1434	0.95	0.041*	0.447973	0.521109	-0.969082	Planctomycetota	Planctomycetes	Pirellulales	Pirellulaceae	Blastopirellula		0.9906	Unpublished
ASV2602	0.961	0.041*	0.198835	0.382508	-0.581342	Bacteroidota	Bacteroidia	Chitinophagales	Saprospiraceae			0.9526	Unpublished
ASV2619	0.96	0.041*	0.043738	0.31796	-0.361698	Proteobacteria	Gammaproteobacteria	Steroidobacterales	Woeseiaceae	Woeseia		0.9976	Meron et al., 2012
ASV4169	0.959	0.041*	0.515971	-0.399945	-0.116026	Myxococcota	Polyangia	Polyangiales	Sandaracinaceae	Sandaracinus		0.9696	Couradeau et al., 2017

## Sheet: Table S9
Table S9. Exo-metabolomes of M. dendrospermum and L. stictiforme in situ and after T2 treatment (water acidification and warming followed by heatwave event).
Sample Name	Dimethylglycine_HMDB0000092	Glyoxylic acid_HMDB0000119	1-Propylamine_HMDB0034006	Lactic acid_HMDB0000190	Glycolic acid_HMDB0000115	Caproic acid_HMDB0000535	Alanine_HMDB0000161	2-Methyl-1-propylamine_HMDB0034198	1-Butylamine_HMDB0031321	Oxalic acid_HMDB0002329	Hydroxylamine_HMDB0003338	2-Hydroxybutyric acid_HMDB0000008	Pyruvic acid_HMDB0000243	3-Hydroxybutyric acid_HMDB0000357	Beta-Alanine_HMDB0000056	3-Hydroxyisovaleric acid_HMDB0000754	Valine_HMDB0000883	Urea_HMDB0000294	Benzoic acid_HMDB0001870	Caprylic acid_HMDB0000482	Glycerol_HMDB0000131	Ethanolamine_HMDB0000149	Leucine_HMDB0000687	Phosphoric acid_HMDB0002142	Isoleucine_HMDB0000172	Nicotinic acid_HMDB0001488	Maleic acid_HMDB0000176	Proline_HMDB0000162	Phenylacetic acid_HMDB0000209	Succinic acid_HMDB0000254	Glycine_HMDB0000123	Methylsuccinic acid_HMDB0001844	Glyceric acid_HMDB0000139	Pyrocatechol_HMDB0000957	Fumaric acid_HMDB0000134	Uracil_HMDB0000300	Pelargonic acid_HMDB0000847	Serine_HMDB0000187	Threonine_HMDB0000167	Mesaconic acid_HMDB0000749	Glutaric acid_HMDB0000661	Hydroquinone_HMDB0002434	Hydrocinnamic acid_HMDB0000764	Glutaconic acid_HMDB0000620	Capric acid_HMDB0000511	Citramalic acid_HMDB0000426	Malic acid_HMDB0000744	Adipic acid_HMDB0000448	Salicylic acid_HMDB0001895
M.dendrospermum_In situ_R1	144939	156719	52813	3551101	457844	307149	1069650	129202	100146	44521	23423260	12375	68426	170280	37984	126397	483086	991408	8778463	71970	2435814	157613	406893	860876	280463	6152	7755	489071	10670	211982	92861	8912	92555	8315	31996	3555	215393	1614198	146561	17977	37898	26774	5793	5221	91674	12713	1466	63749	25576
M.dendrospermum_In situ_R2	190377	206755	61356	2547928	488742	252199	823702	135119	94446	52080	28961089	18623	78290	275048	15083	109742	309429	952555	12707713	75411	2309067	156164	257837	2692278	194145	12419	16976	333581	11500	154495	97702	12152	77097	7406	57902	2796	255033	1568928	123663	29137	37813	18562	2197	9491	75703	11307	520	68533	28716
M.dendrospermum_In situ_R3	176090	189968	58391	3830677	591730	275989	845255	111687	85127	40811	29347280	16347	82242	337793	16703	190700	333931	694436	14845784	97630	2198477	174424	274611	1078210	186799	12897	7432	338748	17003	351063	97004	9205	101543	7603	22653	4013	312527	1332562	131474	23028	35812	38312	4473	2265	107342	10431	222	72342	39988
M.dendrospermum_T2_R1	189750	204488	59951	2735299	722583	214600	978378	133742	93860	45096	29140091	17613	85610	440114	11230	170814	353731	826134	8229872	69333	2785443	182656	299253	1651056	207854	11087	13428	384116	10560	212608	107308	19028	125367	8854	49307	5031	166056	1875145	146894	61833	44609	26535	4763	7008	69916	17538	1731	91752	28715
M.dendrospermum_T2_R2	195449	214980	61346	4833996	632397	276007	1465043	102157	108364	43647	23481010	18429	85336	531017	38303	227971	476929	1549025	11600933	69860	2809376	244135	329799	1280662	224789	6554	5034	525555	13237	307100	116734	18811	111834	3994	27737	7827	330747	1725733	158946	39723	53976	17792	6190	1868	83714	23388	1302	126285	58253
M.dendrospermum_T2_R3	169999	182439	61249	3422008	525490	603129	1090616	120243	115003	41312	20552928	17337	75649	520723	34084	183068	377251	1280697	8590533	82193	2188068	203614	315331	1011001	198119	19371	12715	414881	14341	359765	106178	11835	81746	8030	32406	4652	258554	1703434	139120	49758	39836	50815	5849	2987	93233	9380	844	119426	28472
L.stictiforme_In situ_R1	189690	207718	59264	5221709	749975	241648	1649210	115313	99519	36341	27569802	26055	76212	376195	11863	561699	673900	1560471	6974655	83595	2532746	214609	496571	834352	360002	11432	16253	669412	11699	268457	157191	11880	161601	4312	28054	5956	291733	2095932	192979	20528	54080	25444	6162	891	101215	21628	1589	102337	23049
L.stictiforme_In situ_R2	204184	220180	37854	4075803	611997	280156	1219698	33733	87560	59804	23065915	14145	76004	399786	25620	136891	471231	1124719	20777485	94064	2570753	164168	410703	1655130	232490	12939	13272	452573	13698	245399	100345	12006	126952	5664	58453	5180	318983	1613275	158004	16395	45811	25337	7947	4504	101650	15815	2101	98967	43237
L.stictiforme_In situ_R3	176688	190930	59921	4505418	522577	517849	906521	128345	95519	44853	28990202	14852	87723	317057	10521	363407	342895	791224	13179237	67496	2424617	148327	292042	1418707	197373	17283	12669	380997	10937	160544	90827	7330	138922	6739	55182	4908	232462	1686505	133842	32341	33742	22175	4639	7352	84958	15134	3700	78464	32537
L.stictiforme_T2_R1	163951	175186	68710	2361715	475317	226082	982084	139464	107353	36433	23689399	12857	70475	694581	21438	184598	358185	700879	9759734	68025	2704676	186375	315886	1294984	192420	10344	8536	406474	8959	208851	105294	6717	97715	8475	24136	5007	171784	1594243	146046	39713	33470	23346	4292	1229	81034	10761	829	101460	35296
L.stictiforme_T2_R2	197748	213116	54056	2923177	571540	214162	1019301	124150	86051	65010	26351018	19504	78666	564829	20984	191591	354775	918321	9912274	60987	2430756	224598	316569	3289418	196088	14324	15293	397495	12838	335700	123719	12336	129661	11594	83192	8165	201456	1723426	150163	62789	48504	33316	6052	8688	76274	25635	2970	149514	42441
L.stictiforme_T2_R3	166393	181276	74196	3300592	481114	268077	1160910	144543	111584	31306	28902963	15647	87821	637087	12420	169680	450107	1518350	11100516	84036	2741218	201491	375951	950568	238393	10171	8659	511978	9649	189392	101317	9788	104451	9958	24464	5791	242793	1731210	159306	48656	31746	32144	1949	3108	76516	11011	55	136580	36026
[truncated: 49 more columns]

## Sheet: Table S10
Table S10. Metabolites significantly more released in CCAs under acidification and warming (T2 treatment). Results of the Significance Analysis of Metabolomics (SAM) are shown.
Macroblastum dendrospermum
Compounds	d.value	stdev	rawp	q.value
Galactose_HMDB0000143	-7.199	0.050726	0.0020408	0.078073
Serotonin_HMDB0000259	-6.1165	0.09651	0.0030612	0.078073
Arabinose_HMDB0029942	-6.0026	0.05174	0.0040816	0.078073
Adipic acid_HMDB0000448	-4.6836	0.045642	0.010204	0.1041
Glucose_HMDB0000122	-4.5826	0.063839	0.011224	0.1041
Fucose_HMDB0029196	-4.2357	0.057389	0.013265	0.1041
Mesaconic acid_HMDB0000749	-4.0821	0.082124	0.014286	0.1041
Glycine_HMDB0000123	-4.0567	0.014736	0.015306	0.1041
Ribose_HMDB0000283	-4.0133	0.06663	0.016327	0.1041
Sorbitol_HMDB0000247	-3.8287	0.13513	0.020408	0.11711
Mannitol_HMDB0000765	-3.7481	0.13659	0.022449	0.11711
Suberic acid_HMDB0000893	-3.4085	0.063816	0.028571	0.13663
Xylulose_HMDB0001644	-3.2863	0.050606	0.031633	0.13963
3-Hydroxybutyric acid_HMDB0000357	-3.2153	0.091859	0.034694	0.13988
Fructose_HMDB0000660	-3.0825	0.073408	0.039796	0.13988
Xylose_HMDB0000098	-3.0457	0.10107	0.041837	0.13988
Mannose_HMDB0000169	-2.9906	0.12831	0.043878	0.13988
Lithophyllum stictiforme
Compounds	d.value	stdev	rawp	q.value
Sorbitol_HMDB0000247	-2.6353	0.079467	0.0030612	0.15932
Mannitol_HMDB0000765	-2.5442	0.081407	0.0040816	0.15932
Serotonin_HMDB0000259	-2.1934	0.24455	0.0081633	0.15932
N-Acetyl-D-glucosamine_HMDB0000215	-2.1843	0.14089	0.0091837	0.15932
Triethanolamine_HMDB0032538	-2.0405	0.092464	0.011224	0.15932
Xylose_HMDB0000098	-1.8489	0.080474	0.013265	0.15932
Galactose_HMDB0000143	-1.7974	0.080719	0.014286	0.15932
Mesaconic acid_HMDB0000749	-1.6849	0.10413	0.016327	0.15932
3-Hydroxybutyric acid_HMDB0000357	-1.6787	0.039833	0.017347	0.15932
Ribose_HMDB0000283	-1.6347	0.071899	0.018367	0.15932
Sumiki's acid_HMDB0002432	-1.6073	0.15416	0.021429	0.16227

## Sheet: Table S12
Table S11. ASVs shared between potential E. singularis recruits (i.e., settlers and larvae) and one or both CCA species. ASV taxonomy and sharing status (between which potential recruits and CCA each ASV was shared) are reported.
CCA=crustose coralline algae	SCCA=settler on CCA	SA=settler on aquarium	L=larva
ID	M. dendrospermum	Sharing	Treatment	L. stictiforme	Sharing	Treatment	Phylum	Class	Order	Family	Genus	Species	Perc. Ident.	Description	Reference
ASV2	X	CCA & L	CTRL & T1	X	CCA & SA	CTRL	Proteobacteria	Alphaproteobacteria	Rhizobiales	Methyloligellaceae	NA	NA	1	Associated with Haliclona sp. sponge and chemolithotrophic bacteria community	Sipkema et al., 2009
					CCA & SCCA, CCA & L	T1
					CCA & L	T2
ASV4				X	CCA & SCCA	T1 & T2	Proteobacteria	Alphaproteobacteria	Rhizobiales	Stappiaceae	Breoghania	NA	1	CCAs subjected to elevated seawater conditions	Webster et al., 2011
ASV7	X	CCA & SCCA	CTRL				Proteobacteria	Alphaproteobacteria	Rhodobacterales	Rhodobacteraceae	Ruegeria	NA	1	CCA in the North Eastern Mediterranean, gorgonian coral Eunicella labiata	Keller-Costa et al., 2017
ASV14				X	CCA & SCCA	T1	Proteobacteria	Alphaproteobacteria	Rhizobiales	Rhizobiales	Incertae Sedis	Anderseniella	1	Bacteria associated with the temperate coral Astrangia poculata microbiome, the marine sponge Haliclona, and the ascidian Ciona intestinalis	Goldsmith et al., 2019; Sipkema et al., 2011; Dishaw et al., 2014
ASV21	X	CCA & SA, CCA & L	CTRL & T2	X	CCA & SA, CCA & L	CTRL	Proteobacteria	Alphaproteobacteria	Rhodobacterales	Rhodobacteraceae	Marivita	NA	1	Ubiquitous bacteria living in both salty and fresh water systems, associated with dinoflagellates, aquatica angiorsperms, crustacean gut, fish	Several published and unpublisehd studies (see NCBI); e.g. Schä et al., 2001; Jensen et al., 2007
ASV31	X	CCA & SA	T2				Proteobacteria	Alphaproteobacteria	Rhizobiales	Methyloligellaceae	NA	NA	1	Microbial community of the coral Acropora eurystoma, study on impact of acidification	Meron et al., 2011
ASV32	X	CCA & SA	CTRL	X	CCA & L	CTRL	Proteobacteria	Gammaproteobacteria	Arenicellales	Arenicellaceae	HTCC5015	NA	99.53%	Mediterranean corals subjected to different pH conditions	Meron et al., 2012
		CCA & SCCA, CCA & SA, CCA & L	T2		CCA & SA, CCA & L	T1, T2
ASV39	X	CCA & SA	T2				Proteobacteria	Alphaproteobacteria	Caulobacterales	Hyphomonadaceae	NA	NA	1	CCAs associated to acidification	Bessetteet al., 2014; Barco et al., 2017
ASV58				X	CCA & SCCA	T1	Firmicutes	Clostridia	Clostridia	vadinBB60 group	NA	NA	1	Bacteria involved in biofilm formation and in settlement mechanism of mussel Mytilus edulis larvae	Unpublished studies; Toupoint et al., 2012
ASV61	X	CCA & SCCA	CTRL				Proteobacteria	Alphaproteobacteria	Rhizobiales	Devosiaceae	NA	NA	1	Mediterranean corals subjected to different pH conditions	Meron et al., 2012
ASV64				X	CCA & SCCA	T1	Actinobacteriota	Acidimicrobiia	Microtrichales	Microtrichaceae	Sva0996	marine group	1	Bacteria associated with the temperate coral Astrangia poculata microbiome	Goldsmith et al., 2019
ASV77				X	CCA & SA, CCA & L	CTRL	Proteobacteria	Gammaproteobacteria	Salinisphaerales	Algiphilaceae	Algiphilus	NA	99.75%	Associated with methanol-denitrifying bacteria	Unpublished studies
ASV99				X	CCA & SCCA	T1	Proteobacteria	Gammaproteobacteria	Pseudomonadales	Halieaceae	Halioglobus	NA	98.13%	Bacteria involved in biofilm formation	Unpublished study
ASV120				X	CCA & SCCA	T1	Verrucomicrobiota	Verrucomicrobiae	Verrucomicrobiales	Rubritaleaceae	Persicirhabdus	NA	98.83%	Bacteira associated with marine sediment	Unpublished study
ASV139	X	CCA & SCCA, CCA & SA, CCA & L	CTRL	X	CCA & SA, CCA & L	T1	Proteobacteria	Gammaproteobacteria	Arenicellales	Arenicellaceae	HTCC5015	NA	98.59%	Associated with chemolithotrophic bacteria community	Barco et al., 2017
		CCA & L	T2
ASV195	X	CCA & SCCA, CCA & SA	T2				Proteobacteria	Gammaproteobacteria	Pseudomonadales	Spongiibacteraceae	NA	NA	95.78%	Marine bacterioplankton	Teeling et al., 2012
ASV206				X	CCA & SCCA	T1	Proteobacteria	Alphaproteobacteria	Parvibaculales	PS1 clade	NA	NA	1	Associated with chemolithotrophic bacteria community	Barco et al., 2017
ASV212	X	CCA & SCCA	CTRL				Proteobacteria	Alphaproteobacteria	Rhizobiales	Stappiaceae	Labrenzia	NA	1	Ubiquitous bacteria living in marine systems, associated with corals, algae, aquatica angiorsperms, sponges, ascidians
		CCA & SA	T2
ASV252				X	CCA & SCCA	T1	Bacteroidota	Bacteroidia	Flavobacteriales	Flavobacteriaceae	Aquimarina		1	Bacteria associated with sponges, red algae, marine sediments	Flemer et al., 2012; Nedashkovskaya et al., 2018
ASV291	X	CCA & SCCA	T2				Proteobacteria	Alphaproteobacteria	Rhodobacterales	Rhodobacteraceae	Sulfitobacter	NA	1	Bacteria involved in biofilm formation, macroalgae, ascidian, and in settlement mechanism of larvae of the mussel Mytilus edulis and lobster Jasus edwardsii	Lachnit et al., 2011.; Dishaw et al., 2014.; Toupoint et al., 2012
ASV312	X	CCA & SCCA	T2				Proteobacteria	Alphaproteobacteria	Kiloniellales	Kiloniellaceae	NA	NA	99.75%	Bacteria associated to polluted sediments	Acosta-González et al., 2013
ASV386	X	CCA & SCCA	CTRL				Proteobacteria	Alphaproteobacteria	Rhodobacterales	Rhodobacteraceae	NA	NA	99.50%	Bacteria involved in biofilm formation	Unpublished study
ASV389				X	CCA & SA, CCA & L	T1	Proteobacteria	Gammaproteobacteria	Salinisphaerales	Solimonadaceae	Polycyclovorans	NA	1	Bacteria associated with marine sediments and microalgae	Unpublished studies
ASV414	X	CCA & SCCA	T2	X	CCA & L	CTRL	Actinobacteriota	Acidimicrobiia	Microtrichales	Microtrichaceae	Sva0996	marine group	99.50%	Microbial diversity in marine biofilm associated with coral reef	Kriwy et al., 2011
ASV416	X	CCA & SA	CTRL	X	CCA & L	CTRL, T1 & T2	Proteobacteria	Gammaproteobacteria	Milano-WF1B-44	NA	NA	NA	1	Planktonic microbial community in South China Sea	Zhang et al., 2011.
ASV452	X	CCA & SCCA	CTRL				Proteobacteria	Gammaproteobacteria	Pseudomonadales	Cellvibrionaceae	Agaribacterium	NA	1	Microbial community of the coral Acropora eurystoma, study on impact of acidification	Meron et al., 2011
ASV576	X	CCA & SCCA	CTRL				Proteobacteria	Alphaproteobacteria	Rhodobacterales	Rhodobacteraceae	Maritimibacter	NA	99.75%	Biofilm formation in coral reef	Witt et al., 2011
ASV611				X	CCA & L	T2	Proteobacteria	Alphaproteobacteria	Parvibaculales	Parvibaculaceae	Candidatus	Phaeomarinobacter	1	Bacteria associated with macroalgae	Dittami et al., 2014
ASV627				X	CCA & L	T1	Proteobacteria	Alphaproteobacteria	Caulobacterales	Hyphomonadaceae	Ponticaulis	NA	99.25%	Marine bacterioplankton	D'Ambrosio et al., 2014
ASV639				X	CCA & SA	T1	Proteobacteria	Gammaproteobacteria	Salinisphaerales	Salinisphaeraceae	Salinisphaera	NA	100.00%	Identified as Salinisphaera japonica, isolated from the surface of a deep-sea fish	Shimane et al., 2013
ASV845	X	CCA & SCCA	T1				Proteobacteria	Gammaproteobacteria	Pseudomonadales	Cellvibrionaceae	Eionea	NA	98.60%	Bacteria of coastal ecosystems	Agogué et al., 2005
ASV900	X	CCA & SCCA	T1				Proteobacteria	Gammaproteobacteria	NA	NA	NA	NA	96.02%	Bacteria involved in biofilm formation	Dang et al., 2002
ASV1146	X	CCA & SA	T2	X	CCA & SA	T1	Proteobacteria	Gammaproteobacteria	Legionellales	Legionellaceae	NA	NA	96.96%	Bacterioplankton in coastal seawater	Mou et al., 2007
ASV1149	X	CCA & SCCA	CTRL				Bacteroidota	Bacteroidia	Flavobacteriales	Flavobacteriaceae	Psychroserpens	NA	99.76%	Marine bacteria	unpublished studies
ASV1174				X	CCA & SCCA	T1	Proteobacteria	Alphaproteobacteria	Rhodobacterales	Rhodobacteraceae	NA	NA	99.50%	Bacteria associated with CCA in acidification and warming conditions	Webster et al., 2013
ASV1624				X	CCA & SA	CTRL	Planctomycetota	Phycisphaerae	Phycisphaerales	Phycisphaeraceae	SM1A02	NA	100.00%	Identified as Onishia taeanensis, study on increasing coral resilience to bleaching through microbiome manipulation	Unpublished
ASV1962	X	CCA & SA	T2				Proteobacteria	Gammaproteobacteria	Pseudomonadales	Halieaceae	Halioglobus	NA	100.00%	Associated to seawater bacterial communities	Unpublished
ASV2035				X	CCA & SA	CTRL	Proteobacteria	Gammaproteobacteria	NA	NA	NA	NA	96.49%	Marine microbial mat	Kirk Harris et al., 2013
ASV2207	X	CCA & SA	T2				Proteobacteria	Alphaproteobacteria	Micavibrionales	NA	NA	NA	99.75%	Associated to marine biofilm	Unpublished
ASV2357				X	CCA & L	T1	Proteobacteria	Alphaproteobacteria	Caulobacterales	Parvularculaceae	Parvularcula	NA	97.76%	Marine microbial mat	Kirk Harris et al., 2013
ASV2754	X	CCA & SA	T2				Proteobacteria	Gammaproteobacteria	Coxiellales	Coxiellaceae	Coxiella	NA	96.49%	Community ssociated to marine sediments	Tian et al., 2009
ASV2803				X	CCA & SCCA	T1	NB1-j	NA	NA	NA	NA	NA	97.43%	Associated with marine macroalgae	Lachnit et al., 2011.; Dishaw et al., 2014.; Toupoint et al., 2012
ASV2912	X	CCA & SA	T2				Bacteroidota	Bacteroidia	Chitinophagales	Saprospiraceae	NA	NA	97.87%	Endolithic microbial communities	Unpublished
ASV3818	X	CCA & SCCA	T2				Proteobacteria	Gammaproteobacteria	Arenicellales	Arenicellaceae	Arenicella	NA	98.83%	Bacteria associated to sediments	Li et al., 2009
ASV5390	X	CCA & SA	T2				Proteobacteria	Alphaproteobacteria	Micavibrionales	Micavibrionaceae	NA	NA	97.76%	Tropical biofilm	Unpublished
ASV7647				X	CCA & L	T1	Cyanobacteria	Sericytochromatia	NA	NA	NA	NA	1	Marine bacteria in acidification conditions	Unpublished
